# Supplementary material for: Generation of Conditional Knockout Alleles for PRUNE-1
Source: Cells. 2023 Feb 6;12(4):524. doi: 10.3390/cells12040524 (PMC9954577; doi:10.3390/cells12040524)
Supplement: Supplementary file 1 [file cells-12-00524-s001.zip]

Archive with 1 entries (1 files):
- cells-2197788 supplementary materials.pdf
